# Supplementary material for: The Structure and Optical Properties of Luminescent Europium Terephthalate Antenna Metal–Organic Frameworks Doped by Yttrium, Gadolinium, and Lanthanum Ions
Source: Molecules. 2024 Jul 28;29(15):3558. doi: 10.3390/molecules29153558 (PMC11314237; doi:10.3390/molecules29153558)
Supplement: Supplementary file 1 [file molecules-29-03558-s001.zip]

Archive with 1 entries (1 files):
- molecules-3113471-supplementary.pdf
